# Supplementary material for: Genetic Diversity and Population Structure of Jubaea chilensis, an Endemic and Monotype Gender from Chile, Based on SNP Markers
Source: Plants (Basel). 2022 Jul 28;11(15):1959. doi: 10.3390/plants11151959 (PMC9370131; doi:10.3390/plants11151959)
Supplement: Supplementary file 1 [file plants-11-01959-s001.zip]

Archive with 1 entries (1 files):
- plants-1798411-supplementary.pdf
